# Supplementary material for: A convenient polyculture system that controls a shrimp viral disease with a high transmission rate
Source: Commun Biol. 2021 Nov 11;4:1276. doi: 10.1038/s42003-021-02800-z (PMC8585955; doi:10.1038/s42003-021-02800-z)
Supplement: Supplementary file 4 — Supplementary Data 1 [file 42003_2021_2800_MOESM4_ESM.xlsx]

## Sheet: 2013
Shrimps production (co-cultured with African sharptooth catfish)
Pond	Area (ha)	Number of shrimp postlarva	Stocking density of shrimp postlarva (piece/ha)	Body Length of shrimp postlarva (cm)	Fish species	Body weight of fish (kg)	Stocking density of Fish (piece/ha)	Average Shrimp Yield (kg/ha)
1	0.33	320000	969697	0.8-1.0	African sharptooth catfish	0.5-0.6	600	5653
2	0.33	360000	1090909	0.8-1.0	African sharptooth catfish	0.5-0.6	600	465
3	0.33	320000	969697	0.8-1.0	African sharptooth catfish	0.5-0.6	600	2428
4	0.33	320000	969697	0.8-1.0	African sharptooth catfish	0.5-0.6	600	2425
5	0.33	290000	878788	0.8-1.0	African sharptooth catfish	0.5-0.6	600	2145
6	0.26	300000	1153846	0.8-1.0	African sharptooth catfish	0.5-0.6	600	2749
7	0.26	300000	1153846	0.8-1.0	African sharptooth catfish	0.5-0.6	600	4850
8	0.26	300000	1153846	0.8-1.0	African sharptooth catfish	0.5-0.6	600	1442
9	0.26	300000	1153846	0.8-1.0	African sharptooth catfish	0.5-0.6	600	2025
10	0.26	300000	1153846	0.8-1.0	African sharptooth catfish	0.5-0.6	600	7395
11	0.26	300000	1153846	0.8-1.0	African sharptooth catfish	0.5-0.6	600	2422
12	0.26	300000	1153846	0.8-1.0	African sharptooth catfish	0.5-0.6	600	3227
13	0.26	320000	1230769	0.8-1.0	African sharptooth catfish	0.5-0.6	600	1507
Shrimps production (co-cultured with grass carp and African sharptooth catfish)
Pond	Area (ha)	Number of shrimp postlarva	Stocking density of shrimp postlarva (piece/ha)	Body Length of shrimp postlarva (cm)	Fish species 1	Body weight of fish 1 (kg)	Stocking density of Fish 1 (piece/ha)	Fish species 2	Body weight of fish 2 (kg)	Stocking density of Fish 2 (piece/ha)	Average Shrimp Yield (kg/ha)
1	0.33	330000	1000000	0.8-1.0	grass carp	0.7-1.0	150	African sharptooth catfish	0.5-0.6	600	1521
2	0.33	300000	909091	0.8-1.0	grass carp	0.7-1.0	150	African sharptooth catfish	0.5-0.6	600	1162
3	0.33	350000	1.06061e+06	0.8-1.0	grass carp	0.7-1.0	150	African sharptooth catfish	0.5-0.6	600	1473
4	0.33	300000	909091	0.8-1.0	grass carp	0.7-1.0	150	African sharptooth catfish	0.5-0.6	600	3562
5	0.33	400000	1.21212e+06	0.8-1.0	grass carp	0.7-1.0	150	African sharptooth catfish	0.5-0.6	600	5799
6	0.33	400000	1.21212e+06	0.8-1.0	grass carp	0.7-1.0	150	African sharptooth catfish	0.5-0.6	600	5407
7	0.4	400000	1000000	0.8-1.0	grass carp	0.7-1.0	150	African sharptooth catfish	0.5-0.6	555	6173
8	0.46	500000	1.08696e+06	0.8-1.0	grass carp	0.7-1.0	150	African sharptooth catfish	0.5-0.6	555	1512
9	0.46	500000	1.08696e+06	0.8-1.0	grass carp	0.7-1.0	150	African sharptooth catfish	0.5-0.6	555	4025
10	0.4	400000	1000000	0.8-1.0	grass carp	0.7-1.0	150	African sharptooth catfish	0.5-0.6	555	3379
Shrimps production (without fish)
Pond	Area (ha)	Number of shrimp postlarva	Stocking density of shrimp postlarva (piece/ha)	Body Length of shrimp postlarva (cm)	Fish species	Body weight of fish (kg)	Stocking density of Fish (piece/ha)	Average Shrimp Yield (kg/ha)
1	0.33	300000	909091	0.8-1.0	no fish	n/a	n/a	3948
2	0.33	300000	909091	0.8-1.0	no fish	n/a	n/a	1284
3	0.33	300000	909091	0.8-1.0	no fish	n/a	n/a	784
4	0.33	320000	969697	0.8-1.0	no fish	n/a	n/a	576
5	0.33	320000	969697	0.8-1.0	no fish	n/a	n/a	0
6	0.33	320000	969697	0.8-1.0	no fish	n/a	n/a	0
7	0.33	320000	969697	0.8-1.0	no fish	n/a	n/a	1395
8	0.33	290000	878788	0.8-1.0	no fish	n/a	n/a	0
9	0.33	290000	878788	0.8-1.0	no fish	n/a	n/a	4537
10	0.33	300000	909091	0.8-1.0	no fish	n/a	n/a	0
11	0.33	300000	909091	0.8-1.0	no fish	n/a	n/a	5568

## Sheet: 2014
Shrimps production (co-cultured with grass carp)
Pond	Area (ha)	Number of shrimp postlarva	Stocking density of shrimp postlarva (piece/ha)	Body Length of shrimp postlarva (cm)	Fish species	Body weight of fish (kg)	Stocking density of Fish (piece/ha)	Average Shrimp Yield (kg/ha)
1	0.36	300000	833333	0.8-1.0	grass carp	0.7-1.0	675	7132
2	0.36	320000	888889	0.8-1.0	grass carp	0.7-1.0	675	6712
3	0.36	350000	972222	0.8-1.0	grass carp	0.7-1.0	675	9247
4	0.36	350000	972222	0.8-1.0	grass carp	0.7-1.0	675	8902
5	0.33	350000	1060606	0.8-1.0	grass carp	0.7-1.0	675	5880
6	0.33	350000	1060606	0.8-1.0	grass carp	0.7-1.0	675	7822
7	0.33	350000	1060606	0.8-1.0	grass carp	0.7-1.0	675	10169
8	0.33	350000	1060606	0.8-1.0	grass carp	0.7-1.0	675	6120
Shrimps production (co-cultured with grass carp and African sharptooth catfish)
Pond	Area (ha)	Number of shrimp postlarva	Stocking density of shrimp postlarva (piece/ha)	Body Length of shrimp postlarva (cm)	Fish species 1	Body weight of fish 1 (kg)	Stocking density of Fish 1 (piece/ha)	Fish species 2	Body weight of fish 2 (kg)	Number of Fish 2 (piece/ha)	Average Shrimp Yield (kg/ha)
1	0.33	350000	1060606	0.8-1.0	grass carp	0.7-1.0	180	African sharptooth catfish	0.5-0.6	330	8070
2	0.33	350000	1060606	0.8-1.0	grass carp	0.7-1.0	180	African sharptooth catfish	0.5-0.6	330	8430
3	0.33	350000	1060606	0.8-1.0	grass carp	0.7-1.0	225	African sharptooth catfish	0.5-0.6	300	9120
4	0.33	350000	1060606	0.8-1.0	grass carp	0.7-1.0	225	African sharptooth catfish	0.5-0.6	300	9022
5	0.33	350000	1060606	0.8-1.0	grass carp	0.7-1.0	225	African sharptooth catfish	0.5-0.6	300	6922
6	0.33	320000	969697	0.8-1.0	grass carp	0.7-1.0	225	African sharptooth catfish	0.5-0.6	300	6465
7	0.33	350000	1060606	0.8-1.0	grass carp	0.7-1.0	180	African sharptooth catfish	0.5-0.6	330	7402
8	0.33	350000	1060606	0.8-1.0	grass carp	0.7-1.0	180	African sharptooth catfish	0.5-0.6	330	7890
9	0.33	320000	969697	0.8-1.0	grass carp	0.7-1.0	225	African sharptooth catfish	0.5-0.6	300	8220
10	0.33	350000	1060606	0.8-1.0	grass carp	0.7-1.0	225	African sharptooth catfish	0.5-0.6	300	7980
11	0.33	350000	1060606	0.8-1.0	grass carp	0.7-1.0	225	African sharptooth catfish	0.5-0.6	300	5857
12	0.4	330000	825000	0.8-1.0	grass carp	0.7-1.0	225	African sharptooth catfish	0.5-0.6	300	11527
Shrimps production (without fish)
Pond	Area (ha)	Number of shrimp postlarva	Stocking density of shrimp postlarva (piece/ha)	Body Length of shrimp postlarva (cm)	Fish species	Body weight of fish (kg)	Stocking density of Fish (piece/ha)	Average Shrimp Yield (kg/ha)
1	0.33	350000	1060606	0.8-1.0	no fish	n/a	n/a	802
2	0.33	350000	1060606	0.8-1.0	no fish	n/a	n/a	840
3	0.33	350000	1060606	0.8-1.0	no fish	n/a	n/a	1305
4	0.33	350000	1060606	0.8-1.0	no fish	n/a	n/a	1147
5	0.33	350000	1060606	0.8-1.0	no fish	n/a	n/a	0

## Sheet: 2015
Shrimps production (co-cultured with grass carp)
Pond	Area (ha)	Number of shrimp postlarva	Stocking density of shrimp postlarva (piece/ha)	Body Length of shrimp postlarva (cm)	Fish species	Body weight of fish (kg)	Stocking density of Fish (piece/ha)	Average Shrimp Yield (kg/ha)
1	0.43	360000	837209	0.8-1.0	grass carp	0.7-1.0	465	5806
2	0.5	450000	900000	0.8-1.0	grass carp	0.7-1.0	300	3913
3	0.46	380000	826087	0.8-1.0	grass carp	0.7-1.0	350	4339
4	0.4	360000	900000	0.8-1.0	grass carp	0.7-1.0	500	5131
5	0.46	420000	913043	0.8-1.0	grass carp	0.7-1.0	350	4604
6	0.67	600000	895522	0.8-1.0	grass carp	0.7-1.0	250	3449
7	0.67	600000	895522	0.8-1.0	grass carp	0.7-1.0	300	2109
8	0.33	300000	909091	0.8-1.0	grass carp	0.7-1.0	450	6129
9	0.33	300000	909091	0.8-1.0	grass carp	0.7-1.0	450	6910
10	0.26	400000	1538462	0.8-1.0	grass carp	0.7-1.0	600	7427
11	0.33	300000	909091	0.8-1.0	grass carp	0.7-1.0	450	5776
12	0.5	444000	888000	0.8-1.0	grass carp	0.7-1.0	300	4015
13	0.33	330000	1000000	0.8-1.0	grass carp	0.7-1.0	600	6124
14	0.4	350000	875000	0.8-1.0	grass carp	0.7-1.0	500	5750
15	0.33	400000	1212121	0.8-1.0	grass carp	0.7-1.0	450	7033
16	0.33	300000	909091	0.8-1.0	grass carp	0.7-1.0	450	3837
17	0.36	330000	916667	0.8-1.0	grass carp	0.7-1.0	400	5671
18	0.33	300000	909091	0.8-1.0	grass carp	0.7-1.0	450	5803
19	0.67	500000	746269	0.8-1.0	grass carp	0.7-1.0	400	2966
Shrimps production (without fish)
Pond	Area (ha)	Number of shrimp postlarva	Stocking density of shrimp postlarva (piece/ha)	Body Length of shrimp postlarva (cm)	Fish species	Body weight of fish (kg)	Stocking density of Fish (piece/ha)	Average Shrimp Yield (kg/ha)
1	0.36	320000	888889	0.8-1.0	no fish	n/a	n/a	3154
2	0.33	300000	909091	0.8-1.0	no fish	n/a	n/a	1593
3	0.4	320000	800000	0.8-1.0	no fish	n/a	n/a	546
4	0.43	370000	860465	0.8-1.0	no fish	n/a	n/a	1580
5	0.36	320000	888889	0.8-1.0	no fish	n/a	n/a	3849
6	0.33	300000	909091	0.8-1.0	no fish	n/a	n/a	418
7	0.2	200000	1000000	0.8-1.0	no fish	n/a	n/a	1491
8	0.33	300000	909091	0.8-1.0	no fish	n/a	n/a	1096
9	0.46	350000	760870	0.8-1.0	no fish	n/a	n/a	562
10	0.6	450000	750000	0.8-1.0	no fish	n/a	n/a	233

## Sheet: 2016
Shrimps production (co-cultured with grass carp)
Pond	Area (ha)	Number of shrimp postlarva	Stocking density of shrimp postlarva (piece/ha)	Body Length of shrimp postlarva (cm)	Fish species	Body weight of fish (kg)	Stocking density of Fish (piece/ha)	Average Shrimp Yield (kg/ha)
1	0.6	350000	583333	0.8-1.0	grass carp	0.7-1.0	500	2939
2	0.33	210000	636364	0.8-1.0	grass carp	0.7-1.0	600	2343
3	0.33	210000	636364	0.8-1.0	grass carp	0.7-1.0	600	2076
4	0.6	320000	533333	0.8-1.0	grass carp	0.7-1.0	350	5299
5	0.6	320000	533333	0.8-1.0	grass carp	0.7-1.0	350	6219
6	0.5	280000	560000	0.8-1.0	grass carp	0.7-1.0	400	6834
7	0.46	250000	543478	0.8-1.0	grass carp	0.7-1.0	450	6408
8	0.4	220000	550000	0.8-1.0	grass carp	0.7-1.0	250	6523
9	0.4	230000	575000	0.8-1.0	grass carp	0.7-1.0	375	3781
10	0.46	230000	500000	0.8-1.0	grass carp	0.7-1.0	350	5728
11	0.43	210000	488372	0.8-1.0	grass carp	0.7-1.0	350	5371
12	0.46	280000	608696	0.8-1.0	grass carp	0.7-1.0	350	6565
13	0.36	200000	555556	0.8-1.0	grass carp	0.7-1.0	350	6226
14	0.4	230000	575000	0.8-1.0	grass carp	0.7-1.0	300	8146
15	0.46	280000	608696	0.8-1.0	grass carp	0.7-1.0	350	6461
16	0.33	210000	636364	0.8-1.0	grass carp	0.7-1.0	300	4837
17	0.33	210000	636364	0.8-1.0	grass carp	0.7-1.0	300	7068
18	0.33	210000	636364	0.8-1.0	grass carp	0.7-1.0	300	5352
19	0.33	210000	636364	0.8-1.0	grass carp	0.7-1.0	300	7026
Shrimps production (without fish)
Pond	Area (ha)	Number of shrimp postlarva	Stocking density of shrimp postlarva (piece/ha)	Body Length of shrimp postlarva (cm)	Fish species	Body weight of fish (kg)	Stocking density of Fish (piece/ha)	Average Shrimp Yield (kg/ha)
1	0.33	210000	636364	0.8-1.0	no fish	n/a	n/a	894
2	0.33	210000	636364	0.8-1.0	no fish	n/a	n/a	580
3	0.33	210000	636364	0.8-1.0	no fish	n/a	n/a	531
4	0.46	250000	543478	0.8-1.0	no fish	n/a	n/a	1578
5	0.4	230000	575000	0.8-1.0	no fish	n/a	n/a	1077
6	0.33	200000	606061	0.8-1.0	no fish	n/a	n/a	514
7	0.33	210000	636364	0.8-1.0	no fish	n/a	n/a	853
8	0.33	210000	636364	0.8-1.0	no fish	n/a	n/a	490

## Sheet: 2017
Shrimps production (co-cultured with grass carp)
Pond	Area (ha)	Number of shrimp postlarva	Stocking density of shrimp postlarva (piece/ha)	Body Length of shrimp postlarva (cm)	Fish species	Body weight of fish (kg)	Stocking of Fish (piece/ha)	Average Shrimp Yield (kg/ha)
1	0.26	250000	961538	0.8	grass carp	0.7-1.0	450	3047
2	0.26	250000	961538	0.8	grass carp	0.7-1.0	450	5315
3	0.26	250000	961538	0.8	grass carp	0.7-1.0	450	5827
4	0.26	250000	961538	0.8	grass carp	0.7-1.0	450	5306
5	0.26	250000	961538	0.8	grass carp	0.7-1.0	450	7230
6	0.26	250000	961538	0.8	grass carp	0.7-1.0	450	6843
Shrimps production (co-cultured with grass carp and African sharptooth catfish)
Pond	Area (ha)	Number of shrimp postlarva	Stocking density of shrimp postlarva (piece/ha)	Body Length of shrimp postlarva (cm)	Fish species 1	Body weight of fish 1 (kg)	Stocking density of Fish 1 (piece/ha)	Fish species 2	Body weight of fish 2 (kg)	Stocking density of Fish 2 (piece/ha)	Average Shrimp Yield (kg/ha)
1	0.33	280000	848485	0.8-1.0	grass carp	0.7-1.0	240	African sharptooth catfish	0.5-0.6	240	4815
2	0.33	280000	848485	0.8-1.0	grass carp	0.7-1.0	240	African sharptooth catfish	0.5-0.6	240	4684
3	0.33	280000	848485	0.8-1.0	grass carp	0.7-1.0	240	African sharptooth catfish	0.5-0.6	240	5775
4	0.33	300000	909091	0.8-1.0	grass carp	0.7-1.0	240	African sharptooth catfish	0.5-0.6	180	6420
5	0.33	300000	909091	0.8-1.0	grass carp	0.7-1.0	240	African sharptooth catfish	0.5-0.6	180	5265
6	0.33	300000	909091	0.8-1.0	grass carp	0.7-1.0	240	African sharptooth catfish	0.5-0.6	180	7863
7	0.33	280000	848485	0.8-1.0	grass carp	0.7-1.0	240	African sharptooth catfish	0.5-0.6	240	5790
8	0.33	280000	848485	0.8-1.0	grass carp	0.7-1.0	240	African sharptooth catfish	0.5-0.6	240	5880
9	0.33	280000	848485	0.8-1.0	grass carp	0.7-1.0	240	African sharptooth catfish	0.5-0.6	240	6472
10	0.33	300000	909091	0.8-1.0	grass carp	0.7-1.0	240	African sharptooth catfish	0.5-0.6	240	7680
11	0.33	300000	909091	0.8-1.0	grass carp	0.7-1.0	240	African sharptooth catfish	0.5-0.6	240	7125
12	0.33	300000	909091	0.8-1.0	grass carp	0.7-1.0	240	African sharptooth catfish	0.5-0.6	240	8760
Shrimps production (without fish)
Pond	Area (ha)	Number of shrimp postlarva	Stocking density of shrimp postlarva (piece/ha)	Body Length of shrimp postlarva (cm)	Fish species	Body weight of fish (kg)	Stocking density of Fish (piece/ha)	Average Shrimp Yield (kg/ha)
1	0.26	250000	961538	0.8-1.0	no fish	n/a	n/a	996
2	0.26	250000	961538	0.8-1.0	no fish	n/a	n/a	1168
3	0.26	250000	961538	0.8-1.0	no fish	n/a	n/a	2929
4	0.33	280000	848485	0.8-1.0	no fish	n/a	n/a	1311
5	0.33	280000	848485	0.8-1.0	no fish	n/a	n/a	2155
6	0.33	280000	848485	0.8-1.0	no fish	n/a	n/a	0
7	0.33	300000	909091	0.8-1.0	no fish	n/a	n/a	2524
8	0.33	300000	909091	0.8-1.0	no fish	n/a	n/a	1869
9	0.33	300000	909091	0.8-1.0	no fish	n/a	n/a	3537

## Sheet: 2018
Shrimps production (co-cultured with grass carp)
Pond	Area (ha)	Number of shrimp postlarva	Stocking density of shrimp postlarva (piece/ha)	Body Length of shrimp postlarva (cm)	Fish species	Body weight of fish (kg)	Stocking density of Fish (piece/ha)	Average Shrimp Yield (kg/ha)
1	0.6	420000	700000	0.8-1.0	grass carp	0.7-1.0	200	5626
2	0.33	260000	787879	0.8-1.0	grass carp	0.7-1.0	250	5736
3	0.33	260000	787879	0.8-1.0	grass carp	0.7-1.0	250	4744
4	0.33	260000	787879	0.8-1.0	grass carp	0.7-1.0	250	4974
5	0.46	280000	608696	0.8-1.0	grass carp	0.7-1.0	220	3811
6	0.46	300000	652174	0.8-1.0	grass carp	0.7-1.0	220	4137
7	0.33	250000	757576	0.8-1.0	grass carp	0.7-1.0	250	4687
8	0.26	180000	692308	0.8-1.0	grass carp	0.7-1.0	250	5340
9	0.26	210000	807692	0.8-1.0	grass carp	0.7-1.0	300	5355
10	0.33	280000	848485	0.8-1.0	grass carp	0.7-1.0	250	4774
11	0.33	280000	848485	0.8-1.0	grass carp	0.7-1.0	250	5418
12	0.2	160000	800000	0.8-1.0	grass carp	0.7-1.0	300	6095
13	0.2	160000	800000	0.8-1.0	grass carp	0.7-1.0	300	6282
14	0.66	300000	454545	0.8-1.0	grass carp	0.7-1.0	150	2364
15	0.66	440000	666667	0.8-1.0	grass carp	0.7-1.0	150	3049
16	0.46	330000	717391	0.8-1.0	grass carp	0.7-1.0	220	4122
17	0.46	400000	869565	0.8-1.0	grass carp	0.7-1.0	220	4423
18	0.46	330000	717391	0.8-1.0	grass carp	0.7-1.0	220	4236
19	0.46	330000	717391	0.8-1.0	grass carp	0.7-1.0	220	4696
20	0.5	330000	660000	0.8-1.0	grass carp	0.7-1.0	200	7143
21	0.6	390000	650000	0.8-1.0	grass carp	0.7-1.0	160	7213
22	0.56	370000	660714	0.8-1.0	grass carp	0.7-1.0	180	4448
Shrimps production (without fish)
Pond	Area (ha)	Number of shrimp postlarva	Stocking density of shrimp postlarva (piece/ha)	Body Length of shrimp postlarva (cm)	Fish species	Body weight of fish (kg)	Stocking density of Fish (piece/ha)	Average Shrimp Yield (kg/ha)
1	0.36	310000	861111	0.8-1.0	no fish	n/a	n/a	930
2	0.4	310000	775000	0.8-1.0	no fish	n/a	n/a	0
3	0.36	310000	861111	0.8-1.0	no fish	n/a	n/a	4867
4	0.33	280000	848485	0.8-1.0	no fish	n/a	n/a	1117
5	0.33	280000	848485	0.8-1.0	no fish	n/a	n/a	1300
6	0.33	280000	848485	0.8-1.0	no fish	n/a	n/a	1176
7	0.46	320000	695652	0.8-1.0	no fish	n/a	n/a	1094
8	0.46	320000	695652	0.8-1.0	no fish	n/a	n/a	1236
9	0.33	250000	757576	0.8-1.0	no fish	n/a	n/a	1389

## Sheet: 2019
Shrimps production (co-cultured with grass carp)
Pond	Area (ha)	Number of shrimp postlarva	Stocking density of shrimp postlarva (piece/ha)	Body Length of shrimp postlarva (cm)	Fish species	Body weight of fish (kg)	Stocking density of Fish (piece/ha)	Average Shrimp Yield (kg/ha)
1	0.33	300000	909091	0.8-1.0	grass carp	0.7-1.0	200	5034
2	0.46	300000	652174	0.8-1.0	grass carp	0.7-1.0	200	1582
3	0.33	300000	909091	0.8-1.0	grass carp	0.7-1.0	200	5674
4	0.33	300000	909091	0.8-1.0	grass carp	0.7-1.0	200	6291
5	0.46	300000	652174	0.8-1.0	grass carp	0.7-1.0	200	9547
6	0.33	330000	1000000	0.8-1.0	grass carp	0.7-1.0	200	6652
7	0.33	330000	1000000	0.8-1.0	grass carp	0.7-1.0	200	6142
8	0.33	330000	1000000	0.8-1.0	grass carp	0.7-1.0	200	11767
9	0.33	330000	1000000	0.8-1.0	grass carp	0.7-1.0	200	12299
10	0.4	300000	750000	0.8-1.0	grass carp	0.7-1.0	200	7012
11	0.33	300000	909091	0.8-1.0	grass carp	0.7-1.0	200	8790
12	0.33	300000	909091	0.8-1.0	grass carp	0.7-1.0	200	7957
13	0.33	300000	909091	0.8-1.0	grass carp	0.7-1.0	200	6202
14	0.33	300000	909091	0.8-1.0	grass carp	0.7-1.0	200	7432
15	0.33	300000	909091	0.8-1.0	grass carp	0.7-1.0	200	7102
16	0.33	300000	909091	0.8-1.0	grass carp	0.7-1.0	200	7267
17	0.33	300000	909091	0.8-1.0	grass carp	0.7-1.0	200	7185
18	0.33	300000	909091	0.8-1.0	grass carp	0.7-1.0	200	5265
19	0.33	300000	909091	0.8-1.0	grass carp	0.7-1.0	200	6592
20	0.33	300000	909091	0.8-1.0	grass carp	0.7-1.0	200	5542
21	0.33	300000	909091	0.8-1.0	grass carp	0.7-1.0	200	5970
22	0.33	300000	909091	0.8-1.0	grass carp	0.7-1.0	200	3847
23	0.53	500000	943396	0.8-1.0	grass carp	0.7-1.0	180	4327
24	0.4	300000	750000	0.8-1.0	grass carp	0.7-1.0	350	13484
25	0.33	300000	909091	0.8-1.0	grass carp	0.7-1.0	200	6180
26	0.6	500000	833333	0.8-1.0	grass carp	0.7-1.0	150	4245
27	0.33	300000	909091	0.8-1.0	grass carp	0.7-1.0	200	6667
28	0.33	300000	909091	0.8-1.0	grass carp	0.7-1.0	200	10364
29	0.6	500000	833333	0.8-1.0	grass carp	0.7-1.0	200	5212
30	0.6	450000	750000	0.8-1.0	grass carp	0.7-1.0	150	6382
Shrimps production (without fish)
Pond	Area (ha)	Number of shrimp postlarva	Stocking density of shrimp postlarva (piece/ha)	Body Length of shrimp postlarva (cm)	Fish species	Body weight of fish (kg)	Stocking density of Fish (piece/ha)	Average Shrimp Yield (kg/ha)
1	0.33	300000	909091	0.8-1.0	no fish	n/a	n/a	2872
2	0.33	300000	909091	0.8-1.0	no fish	n/a	n/a	4170
3	0.33	300000	909091	0.8-1.0	no fish	n/a	n/a	3817
4	0.33	300000	909091	0.8-1.0	no fish	n/a	n/a	4237
5	0.33	300000	909091	0.8-1.0	no fish	n/a	n/a	2940
6	0.33	330000	1000000	0.8-1.0	no fish	n/a	n/a	4567
7	0.33	330000	1000000	0.8-1.0	no fish	n/a	n/a	2340
8	0.33	330000	1000000	0.8-1.0	no fish	n/a	n/a	4830
9	0.33	330000	1000000	0.8-1.0	no fish	n/a	n/a	2310
10	0.6	400000	666667	0.8-1.0	no fish	n/a	n/a	2235
